# Supplementary material for: Identification of Copy Number Variants in a Southern Chinese Cohort of Patients with Congenital Scoliosis
Source: Genes (Basel). 2021 Aug 5;12(8):1213. doi: 10.3390/genes12081213 (PMC8391542; doi:10.3390/genes12081213)
Supplement: Supplementary file 1 [file genes-12-01213-s001.zip]

Archive with 2 entries (2 files):
- Supplementary Table 1.xlsx
- Supplementary Figures.pdf
